# Supplementary material for: Synthesis, Hydrophilicity and Micellization of Coil-Brush Polystyrene-b-(polyglycidol-g-polyglycidol) Copolymer—Comparison with Linear Polystyrene-b-polyglycidol
Source: Polymers (Basel). 2022 Jan 8;14(2):253. doi: 10.3390/polym14020253 (PMC8778311; doi:10.3390/polym14020253)
Supplement: Supplementary file 1 [file polymers-14-00253-s001.zip]

Archive with 1 entries (1 files):
- polymers-1497019-supplementary.pdf
